# Supplementary material for: Astrocytes modulate sensory-evoked neuronal network activity
Source: Nat Commun. 2020 Jul 23;11:3689. doi: 10.1038/s41467-020-17536-3 (PMC7378834; doi:10.1038/s41467-020-17536-3)
Supplement: Supplementary file 4 — Source Data [file 41467_2020_17536_MOESM4_ESM.xlsx]

## Sheet: Fig. 2c
Duration (%)
0s	1s	5s	10s	20s
0	7.7	7.1	53.9	64.3
0	7.1	10.7	89.2	100
5.7	8.6	22.9	45.7	74.3
1.2	7.1	16.7	46.7	96.4
0	3.6	10.7	39.3	67.9
3.9	8.6	17.9	67.7	100
0	13.9	2.8	38.9	69.4
2.9	0	11.8	5.9	32.3
13.8	7.7	96.8	100	100
6.9	6.9	3.9	92.9	96.3
3.4	13.8	31	86.2	100
Frequency (%)
0Hz	0.5Hz	1Hz	2Hz	5Hz	10Hz
0	3.6	3.6	53.9	92.8	53.9
0	10.7	10.7	89.3	100	96.4
5.7	5.6	14.3	45.7	88.6	97.1
1.2	7.7	16.7	46.7	95.7	85.2
0	3.6	10.7	39.3	96.4	92.9
3.9	3.2	5	67.7	100	100
0	8.3	11.8	38.9	91.7	91.7
2.9	5.9	5.9	5.9	67.7	67.7
13.8	48.4	88	100	100	100
6.9	13.3	3.7	92.9	100	100
3.4	3.5	44.8	86.2	100	100
Intensity (%)
0mA	1mA	2mA	3mA
0	3.9	53.9	64.3
0	10.7	89.2	96.4
5.7	14.3	45.7	74.3
1.2	6.4	46.7	85.7
0	3.6	39.3	82.1
3.9	3.4	67.7	97.2
0	2.8	38.9	83.3
2.9	2.9	5.9	58.8
13.8	100	100	100
6.9	11.1	92.9	100
3.4	51.7	86.2	96.6

## Sheet: Fig. 2d
Duration (%)
0s	1s	5s	10s	20s
19.2	7.7	7.1	34.6	42.9
0	10.7	17.9	75	96.4
8.6	5.7	14.3	22.9	57.1
12	10.7	6.7	13.3	92.9
3.6	0	7.1	39.3	57.1
0	2.9	10.7	38.2	93.6
0	11.1	8.3	13.9	36.1
8.8	0	11.8	11.8	26.5
6.9	11.5	71	96.6	100
0	0	3.9	64.3	96.3
10.3	0	6.9	41.4	100
Frequency (%)
0Hz	0.5Hz	1Hz	2Hz	5Hz	10Hz
19.2	7.1	3.6	34.6	78.6	53.6
0	10.7	10.7	75	89.3	92.9
8.6	2.9	8.6	22.9	74.3	94.3
12	11.5	3.3	13.3	87	81.5
3.6	7.1	3.6	39.3	78.6	85.7
0	3.2	2.5	38.2	100	94.4
0	2.8	5.9	13.9	77.8	88.9
8.8	14.7	14.7	11.8	29.4	55.9
6.9	9.7	48	96.6	100	100
0	16.7	3.7	64.3	92.6	96.7
10.3	0	6.9	41.4	100	96.6
Intensity (%)
0mA	1mA	2mA	3mA
19.2	7.7	34.6	53.6
0	7.1	75	89.3
8.6	8.6	22.9	60
12	9.7	13.3	50
3.6	7.1	39.3	53.6
0	0	38.2	88.9
0	8.3	13.9	63.9
8.8	8.8	11.8	32.3
6.9	96.7	96.6	96.2
0	7.4	64.3	84.6
10.3	6.9	41.4	96.6

## Sheet: Fig. 3g
Duration (dB)
0s	1s	5s	10s	20s
35.7	33.2	34.1	32.2	32.7
28.9	31.7	28.5	29.7	30.5
33.1	31.2	31.8	32.8	35.2
29	27.5	26.8	28.4	28.7
25.5	25.4	25.6	28	28.9
37.9	42	37.7	40.4	38.4
Frequency (dB)
0Hz	0.5Hz	1Hz	2Hz	5Hz	10Hz
35.7	34.6	33.9	32.2	30.7	31.1
28.9	31.4	30.6	29.7	29.4	29.3
33.1	34.3	32.7	32.8	32	35.4
29	29.1	27.5	28.4	27	26
25.5	26.9	28.3	28	25.3	26.5
37.9	37.4	40.6	40.4	41	41.1
Intensity (dB)
0mA	1mA	2mA	3mA
35.7	33.9	32.2	32.8
28.9	31.7	29.7	29.7
33.1	34.1	32.8	31.8
29	28.5	28.4	28.2
25.5	24.8	28	26.6
37.9	42	40.4	42.4

## Sheet: Fig. 3h
Duration (dB)
0s	1s	5s	10s	20s
1.6	4.9	8.1	9.3	8.7
1.4	1.6	6.5	8	8.2
4	3.9	10.9	13.5	13.5
6.6	6	8.5	8.2	9
0.9	1.9	3.6	5.6	11.2
4	10	6.1	7.7	8.2
Frequency (dB)
0Hz	0.5Hz	1Hz	2Hz	5Hz	10Hz
1.6	6.4	7.6	9.3	10.9	10.5
1.4	5.4	7.4	8	10.8	9.5
4	5.6	11.6	13.5	17.9	15
6.6	7.4	7.8	8.2	10.6	10.2
0.9	6	7.3	5.6	12.3	11.4
4	4.9	11.1	7.7	14.9	12.7
Intensity (dB)
0mA	1mA	2mA	3mA
1.6	5.5	9.3	10.1
1.4	6.1	8	8.6
4	8.5	13.5	15
6.6	6.6	8.2	10.1
0.9	0.5	5.6	11
4	11.7	7.7	14.5

## Sheet: Fig. 4h
Peak gamma (dB)			Steady-state (dB)			Steady-state/Peak (%)
WT	KO		WT	KO		WT	KO
12.165	16.358		9.1057	12.5305		74.85	76.6
15.3217	15.6392		8.1286	12.5699		53.05	80.37
15.1295	16.5128		9.7318	13.959		64.32	84.53
15.1556	12.5646		9.3213	9.7136		61.5	77.31
15.9333	15.3876		9.0831	12.132		57.01	78.84

## Sheet: Fig. 5e
Duration (dB)							Duration (dB)
0s	1s	5s	10s	20s			0s	1s	5s	10s	20s
1.6	4.9	8.1	9.3	8.7			0.6	0.4	6.4	8.7	4.2
1.4	1.6	6.5	8	8.2			1.5	2.8	6.2	7.4	7.7
4	3.9	10.9	13.5	13.5			0.8	-0.1	2.2	6.7	3.9
6.6	6	8.5	8.2	9			6.3	5.6	6.4	8.3	8.5
0.9	1.9	3.6	5.6	11.2			-1.8	-3.8	1.9	5.2	4.3
4	10	6.1	7.7	8.2			-1.3	-2.3	0.3	1	1.9
Frequency (dB)							Frequency (dB)
0Hz	0.5Hz	1Hz	2Hz	5Hz	10Hz		0Hz	0.5Hz	1Hz	2Hz	5Hz	10Hz
1.6	6.4	7.6	9.3	10.9	10.5		0.6	3.6	3.1	8.7	8.9	9.5
1.4	5.4	7.4	8	10.8	9.5		1.5	3.6	6.9	7.4	9.9	8.5
4	5.6	11.6	13.5	17.9	15		0.8	2	3.6	6.7	7.4	0.5
6.6	7.4	7.8	8.2	10.6	10.2		6.3	8.5	9	8.3	10.2	10.7
0.9	6	7.3	5.6	12.3	11.4		-1.8	6.2	3.9	5.2	3.1	4.7
4	4.9	11.1	7.7	14.9	12.7		-1.3	0.5	0.1	1	3.8	6.8
Intensity (dB)							Intensity (dB)
0mA	1mA	2mA	3mA				0mA	1mA	2mA	3mA
1.6	5.5	9.3	10.1				0.6	3.7	8.7	7.3
1.4	6.1	8	8.6				1.5	2.5	7.4	8.7
4	8.5	13.5	15				0.8	5	6.7	7.4
6.6	6.6	8.2	10.1				6.3	5.9	8.3	10.3
0.9	0.5	5.6	11				-1.8	2.2	5.2	6.1
4	11.7	7.7	14.5				-1.3	0	1	3.7

## Sheet: Fig. 5g
Duration (dB)							Duration (dB)
0s	1s	5s	10s	20s			0s	1s	5s	10s	20s
1.6	4.9	8.1	9.3	8.7			6.7	6	6.8	12.1	10.8
1.4	1.6	6.5	8	8.2			13.5	13.6	15.3	15.4	15.8
4	3.9	10.9	13.5	13.5			5.8	6	6.6	8.4	8.8
6.6	6	8.5	8.2	9			7.4	9.6	9.9	6.1	9.3
0.9	1.9	3.6	5.6	11.2
4	10	6.1	7.7	8.2			Frequency (dB)
							0Hz	0.5Hz	1Hz	2Hz	5Hz	10Hz
Frequency (dB)							6.7	8.7	7.7	12.1	17.5	16.3
0Hz	0.5Hz	1Hz	2Hz	5Hz	10Hz		13.5	14.7	16.6	15.4	16.7	16.1
1.6	6.4	7.6	9.3	10.9	10.5		5.8	3.6	4.8	8.4	10.8	12.5
1.4	5.4	7.4	8	10.8	9.5		7.4	8.7	8.7	6.1	11	13.8
4	5.6	11.6	13.5	17.9	15
6.6	7.4	7.8	8.2	10.6	10.2		Intensity (dB)
0.9	6	7.3	5.6	12.3	11.4		0mA	1mA	2mA	3mA
4	4.9	11.1	7.7	14.9	12.7		6.7	11.7	12.1	12.9
							13.5	13.4	15.4	15.2
Intensity (dB)							5.8	5.8	8.4	8.5
0mA	1mA	2mA	3mA				7.4	10.1	6.1	11.9
1.6	5.5	9.3	10.1
1.4	6.1	8	8.6
4	8.5	13.5	15
6.6	6.6	8.2	10.1
0.9	0.5	5.6	11
4	11.7	7.7	14.5

## Sheet: Supplementary fig. 1d
Arborization reliability (%)
0	0.2	0.4	0.6	0.8	1
27	10.8	18.9	8.1	16.2	18.9
7.1	0	10.7	7.1	3.6	71.4
5.7	8.6	5.7	11.4	5.7	62.9
18.2	24.2	12.1	9.1	3	33.3
3.6	7.1	14.3	7.1	3.6	64.3
0	0	0	0	2.6	97.4

## Sheet: Supplementary Fig. 1e
Soma reliability (%)
0	0.2	0.4	0.6	0.8	1
27	24.3	10.8	10.8	16.2	10.8
10.7	7.1	10.7	10.7	3.6	57.1
14.3	2.9	17.1	14.3	11.4	40
39.4	18.2	9.1	15.2	12.1	6.1
10.7	32.1	0	7.1	7.1	42.9
0	0	0	2.6	13.2	84.2

## Sheet: Supplementary Fig. 2c
Duration (dB)
0s	1s	5s	10s	20s
27.1	31.3	29.7	29.7	29.7
23.5	30.6	25	26.7	29.2
35	29.7	30.3	31.8	33.2
30.7	24.3	21.1	25	24.7
30.2	24	21.8	25.4	27
34.7	37.7	39	40.8	38.4
Frequency (dB)
0Hz	0.5Hz	1Hz	2Hz	5Hz	10Hz
27.1	31.6	33.5	29.7	27.7	28.2
23.5	29.5	26.5	26.7	28.9	27.3
35	33.8	30.6	31.7	27.1	32.4
30.7	25.3	26.6	25	20.3	21.6
30.2	25.3	28.4	25.4	21.9	23.7
34.7	39.4	38.9	40.8	36.6	36.1
Intensity (dB)
0mA	1mA	2mA	3mA
27.1	32	29.7	29.6
23.5	30.4	26.7	28.7
35	34.1	31.8	29.1
30.7	27.8	25	25.1
30.2	24.2	25.4	23.5
34.7	41.5	40.8	40

[truncated: 10 more sheets: Supplementary Fig. 2f, Supplementary Fig. 2i, Supplementary Fig. 2l, Supplementary Fig. 3n, Supplementary Fig. 3o, Supplementary Fig. 3p, Supplementary Fig. 4b, Supplementary Fig. 5h, Supplementary Fig. 6a, Supplementary Fig. 6b]
